# Supplementary material for: The first Neolithic boats in the Mediterranean: The settlement of La Marmotta (Anguillara Sabazia, Lazio, Italy)
Source: PLoS One. 2024 Mar 20;19(3):e0299765. doi: 10.1371/journal.pone.0299765 (PMC10954169; doi:10.1371/journal.pone.0299765)
Supplement: S1 File — (XLSX) [file pone.0299765.s001.xlsx]

## Sheet: Hoja1
Longboat	LabCode	Date BP	St.Dv	Cal.BC (2σ)	Specie	Country	Reference
Nandy 1, Seine-et-Marne	ARC-1197	8060	55	7180-6705	Pinus	France	[20]
Nandy 2, Seine-et-Marne	ARC-1196	7990	55	7060-6700	Pinus	France	[20]
130 Dümmerlohausen	KI-2247.02	7700	75	6685-6420	Alnus	Germany	[20]
130 Dümmerlohausen	KI-2247.02	7670	50	6635-6430	Alnus	Germany	[20]
130 Dümmerlohausen	KI-2247.03	7670	75	6650-6410	Alnus	Germany	[20]
Hotiza, R. Mura (Sl.)	GRN-20807	7340	30	6330-6080	Quercus	Slovenia	[20]
Hotiza, R. Mura (Sl.)	Z-2294	7325	70	6375-6060	Quercus	Slovenia	[20]
Møllegabet 2	K-5640	5910	75	4995-4605	Tilia	Denmark	[20]
195 Steinhude/Wilhelmsburg	Hv-10871	5855	60	4880-4545	Indet	Germany	[20]
Carrigdirty, Co. Limerick	GEN-21936	5820	40	4785-4550	Populus	Ireland	[68]
Maglemosegårds Vaenge 1	K-2722	5720	75	4735-4365	Tilia	Denmark	[20]
Hauterive, NE (1976)	B-4529	5540	40	4455-4330	Tilia	Switzerland	[20]
Hauterive, NE (1976)	B-4771	5440	35	4355-4240	Tilia	Switzerland	[20]
Hauterive, NE (1976)	B-4771	5280	50	4245-3980	Tilia	Switzerland	[18]
Paris-Bercy 1	LSM-9224	5510	20	4445-4330	Quercus	France	[20]
Männedorf, ZH (1977)	UCLA-2706B	5490	50	4450-4250	Tilia	Switzerland	[20]
Maglemosegårds Vaenge 2	K-4336	5420	75	4440-4050	Tilia	Denmark	[20]
Bergschenhoek	GRN-7764	5415	60	4360-4055	Alnus	Netherlands	[20]
Bergschenhoek	GRN-9898	5400	35	4340-4065	Alnus	Netherlands	[20]
Bergschenhoek	GRN-9897	5380	25	4330-4065	Alnus	Netherlands	[20]
Bergschenhoek	GRN-9897	5335	45	4325-4045	Alnus	Netherlands	[20]
Szlachcin	GRN-23058	4830	30	3650-3530	Not determined	Poland	[20]
151 Hüde Dullenried	HD-11996-11546	4810	30	3645-3530	Quercus	Germany	[20]
412 Mannheim	H-7204	4770	60	3645-3375	Not determined	Germany	[20]
412 Mannheim	Hv-11748	4640	45	3600-3340	Not determined	Germany	[20]
412 Mannheim	Hv-11748	4515	60	3487-3015	Not determined	Germany	[20]
Ballygowan, Co. Armagh	GRN20550	4660	40	3530-3360	Quercus	Ireland	[69]
Lago di Fimon	R-359á	4580	50	3510-3100	Not determined	Italy	[20]
Bevaix, NE (1990/4)	ETH-12894	4540	65	3500-3025	Pinus	Switzerland	[18]
0gårde l	K3675	4530	55	3490-3030	Alnus	Denmark	[20]
0gårde l	K3675	4520	65	3490-2940	Alnus	Denmark	[20]
Hazendonk	GRN-9190	4400	60	3330-2900	Quercus	Netherlands	[69]
Verup 1	K4098B	4220	75	3010-2575	Alnus	Denmark	[18]
Veliki Mah (Sl.)	GRN-23550	4210	40	2900-2635	Quercus	Slovenia	[20]
Šventoji 58	Poz-77643	4205	35	2900-2670	Quercus	Lithuania	[26]
Šventoji 58	UBA-33206	4193	37	2895-2630	Quercus	Lithuania	[26]
Šventoji 58	Poz-78187	4130	35	2870-2580	Quercus	Lithuania	[26]
Paris-Bercy 3	GIF-9226	4180	50	2895-2585	Quercus	France	[20]
Paris-Bercy 3	LSM-9226	4145	25	2875-2625	Quercus	France	[20]
Paris-Bercy 3	LSM-9226	4140	20	2870-2625	Quercus	France	[20]
Paris-Bercy 3	LY-6023	4125	55	2880-2500	Quercus	France	[18]
Paris-Bercy 12	GD-7318	4140	40	2875-2580	Quercus	France	[20]
MOB/A-1033	GRN-21416	4050	50	2860-2465	Not determined	Poland	[20]
Lurgan, Co. Galgway	GRN18565	3940	25	2565-2310	Quercus	Ireland	[68]
Paris-Bercy 8	LY-6426	3860	75	2565-2055	Quercus	France	[20]
Paris-Bercy 2	GIF-9225	3810	50	2460-2065	Quercus	France	[18]
Paris-Bercy 2	GIF	3800	30	2340-2140	Quercus	France	[20]
Paris-Bercy 2	LSM-9225	3800	25	2340-2140	Quercus	France	[20]
Chwalimki 1	GRN-22462	3660	40	2195-1925	Not determined	Poland	[20]
Chapel Flat Dyke	Q-3046	3590	60	2025-1745	Quercus	Britain	[70]
Chapel Flat Dyke	Q-3122	3520	45	2010-1695	Quercus	Britain	[70]
Chapel Flat Dyke	Q-3122	3500	40	1935-1695	Quercus	Britain	[70]
Ile Bridon, Maine-et-Loire	LY-5973	3575	75	2140-1700	Not determined	France	[20]
Ile Bridon, Maine-et-Loire	LY-5973	3495	45	1940-1690	Not determined	France	[20]
Ile Bridon, Maine-et-Loire	LY-6067	3457	50	1890-1625	Not determined	France	[20]
Brantwaite	Q-3053	3545	50	2025-1745	Quercus	Britain	[70]
Brantwaite	Q-288	3540	55	2030-1700	Quercus	Britain	[70]
Brande di Cavriana	R-786á	3520	50	2015-1695	Not determined	Italy	[20]
